# Supplementary material for: Early Results of a Screening Program for Skin Cancer in Liver Transplant Recipients: A Cohort Study
Source: Cancers (Basel). 2024 Mar 20;16(6):1224. doi: 10.3390/cancers16061224 (PMC10969135; doi:10.3390/cancers16061224)
Supplement: Supplementary file 1 [file cancers-16-01224-s001.zip]

Archive with 1 entries (1 files):
- cancers-2867977-supplementary.pdf
